# Supplementary material for: Chemical, Textural and Antioxidant Properties of Oat-Fermented Beverages with Different Starter Lactic Acid Bacteria and Pectin
Source: BioTech (Basel). 2024 Sep 25;13(4):38. doi: 10.3390/biotech13040038 (PMC11503288; doi:10.3390/biotech13040038)
Supplement: Supplementary file 1 [file biotech-13-00038-s001.zip]

Archive with 1 entries (1 files):
- biotech-3157566-supplementary.pdf
